# Supplementary material for: Analyzing the adoption of AIGC tools in fashion design: An S-O-R framework integrating task–technology fit
Source: PLoS One. 2025 Oct 27;20(10):e0335522. doi: 10.1371/journal.pone.0335522 (PMC12558467; doi:10.1371/journal.pone.0335522)
Supplement: S1 Data — (XLSX) [file pone.0335522.s002.xlsx]

## Sheet: Sheet1
PF1	PF2	PF3	PF4	PF5	PCQ1	PCQ2	PCQ3	PCQ4	PCQ5	IP1	IP2	IP3	IP4	IP5	PTR1	PTR2	PTR3	PTR4	PTR5	SE1	SE2	SE3	SE4	SE5	INN1	INN2	INN3	INN4	INN5	TTF1	TTF2	TTF3	TTF4	TTF5	AI1	AI2	AI3	AI4	AI5
3	4	4	3	4	5	5	5	5	5	4	4	4	5	4	5	5	5	4	5	4	4	4	4	4	5	5	6	6	5	4	3	4	4	4	5	4	5	5	5
6	5	6	5	5	4	5	4	4	4	4	4	3	3	6	5	5	5	5	5	5	6	5	5	5	5	5	5	5	5	6	5	5	5	3	6	6	5	6	5
4	4	4	4	4	5	5	5	5	5	5	4	4	5	3	4	5	4	5	3	4	5	5	5	5	5	5	6	5	5	3	5	4	4	6	4	4	4	5	4
4	5	5	5	5	3	4	4	5	4	4	4	5	4	5	3	4	3	3	3	5	5	5	5	5	4	4	5	5	4	5	5	6	4	3	5	5	4	5	5
5	4	5	4	4	4	4	5	5	5	3	3	3	3	4	6	6	6	6	6	6	5	5	6	5	4	4	4	5	5	4	4	4	4	5	3	3	4	4	4
4	5	5	5	4	5	5	5	6	5	3	5	4	4	5	4	4	4	4	4	4	4	4	4	4	4	5	5	5	5	4	5	4	3	6	4	4	4	4	4
4	4	3	4	4	4	4	4	4	4	5	5	5	5	4	3	3	4	4	3	4	4	5	5	6	6	5	5	6	5	4	5	5	5	3	5	5	5	5	5
5	6	6	5	5	5	4	5	6	6	4	5	5	4	3	4	4	4	4	3	5	6	6	5	5	4	5	4	4	4	6	6	6	6	4	5	5	5	5	5
4	4	5	4	5	4	4	4	5	5	4	5	5	5	5	5	5	5	5	5	4	4	5	5	5	3	3	4	4	3	3	3	3	4	4	3	4	3	3	3
4	4	4	4	3	5	6	5	5	5	5	5	5	4	3	5	5	5	4	4	4	4	4	4	5	5	5	5	5	5	5	6	5	5	6	5	5	5	5	5
5	6	5	5	5	4	5	6	5	5	5	5	4	5	6	4	4	4	4	5	5	5	5	5	5	4	4	5	5	4	4	5	5	4	3	4	4	4	4	5
4	4	5	5	4	4	5	5	5	5	5	6	5	5	3	4	6	5	5	5	5	4	5	5	4	4	3	4	5	3	4	4	4	4	6	4	4	5	3	4
4	4	4	4	4	4	4	5	5	5	4	4	4	4	6	3	4	4	4	4	5	5	5	5	5	5	5	5	5	5	5	5	4	6	5	5	5	5	5	5
4	4	3	4	4	3	3	4	3	5	6	5	4	5	6	4	4	4	4	3	6	5	6	5	6	3	4	4	5	5	5	6	4	5	5	6	4	4	5	4
5	5	6	4	5	5	5	5	6	6	4	4	3	4	5	4	5	5	4	5	5	6	6	5	6	4	5	5	5	4	6	5	5	5	5	4	4	3	3	4
5	5	6	5	4	5	6	6	5	6	4	4	4	4	3	4	5	4	4	3	5	5	5	5	5	5	5	5	6	4	6	6	6	5	4	5	6	6	6	6
4	4	5	4	4	3	4	4	4	4	6	5	5	4	5	5	5	4	4	5	5	4	4	4	4	4	4	4	4	5	3	4	4	3	5	4	5	4	4	4
4	5	4	4	4	4	5	5	5	4	6	5	6	5	4	4	4	4	5	3	5	5	4	5	5	5	4	4	5	4	5	5	4	4	4	4	5	5	5	5
4	3	3	3	3	4	5	5	5	4	4	4	5	5	3	5	5	5	5	5	4	5	5	4	4	4	4	4	4	5	5	5	4	4	4	5	4	4	4	4
5	5	5	4	5	4	4	5	4	5	5	4	5	5	4	4	5	5	4	5	4	4	4	4	4	4	4	5	4	4	4	4	3	4	5	4	4	4	4	4
4	4	5	5	4	4	5	5	4	6	6	6	6	6	6	5	5	5	5	5	3	3	4	3	3	4	4	3	4	3	5	5	5	5	5	5	5	4	5	4
4	4	4	4	4	4	5	5	5	5	4	3	3	3	4	5	4	4	5	4	4	4	4	4	4	5	4	5	6	5	3	4	3	3	5	5	4	4	5	5
4	4	4	5	4	4	4	5	5	4	5	5	5	5	3	4	4	4	4	4	4	4	4	4	4	3	5	4	5	4	5	5	6	5	4	4	4	6	4	5
5	5	5	5	5	5	5	4	5	6	5	5	5	5	3	6	6	6	6	5	5	4	5	5	4	6	6	5	6	6	4	4	5	4	5	6	5	6	6	6
3	3	3	3	3	4	5	6	6	5	4	4	4	3	5	4	4	3	4	3	3	4	3	3	3	6	6	5	6	6	4	3	4	4	4	4	4	5	4	4
6	5	6	6	5	3	4	4	4	4	3	4	3	3	6	5	6	7	6	5	5	4	4	4	4	4	4	4	4	5	5	5	5	5	6	5	4	4	4	4
5	5	6	5	6	3	5	5	4	4	4	4	5	3	3	6	6	6	6	6	4	4	5	4	4	4	4	4	4	4	3	4	3	3	6	4	4	5	3	5
5	4	5	4	5	4	5	5	6	5	5	5	6	6	5	4	4	5	5	4	5	5	5	4	5	4	4	3	4	3	4	6	4	5	3	6	5	6	5	5
5	5	5	5	5	4	6	5	5	5	5	6	5	5	5	5	5	5	6	6	4	5	5	4	4	5	5	5	5	5	4	4	4	4	4	5	6	5	5	5
4	4	4	3	3	4	4	6	5	5	5	5	6	6	6	5	5	4	5	4	4	4	4	4	5	4	4	4	5	4	4	4	4	5	5	4	4	4	4	4
4	4	4	4	4	5	5	5	5	5	5	5	5	5	4	4	4	3	3	3	5	4	5	5	5	4	3	4	3	3	4	4	4	4	4	5	3	4	4	4
4	3	3	4	3	5	6	6	6	6	5	5	5	5	3	4	5	5	5	5	5	5	5	4	5	5	5	5	5	4	4	6	5	4	4	4	4	4	5	4
5	5	5	5	4	4	5	4	5	5	5	5	5	5	3	4	5	5	5	5	4	4	4	4	3	5	5	5	5	5	4	5	4	5	4	4	4	4	4	4
4	3	4	4	3	4	5	5	5	4	5	5	5	5	4	6	5	6	6	6	4	4	4	5	4	5	5	5	6	4	4	4	5	4	5	5	4	5	5	4
4	4	4	5	3	5	6	6	6	6	4	4	4	4	3	4	3	4	4	3	5	4	5	5	4	4	5	5	4	4	4	3	5	4	5	5	4	4	4	4
4	4	4	5	4	3	4	4	4	5	4	4	4	4	4	3	4	4	3	3	5	5	5	5	5	3	3	3	3	3	4	5	4	5	5	5	4	5	4	4
5	5	6	5	5	3	4	4	4	5	6	6	6	6	3	5	5	4	5	5	5	4	5	4	4	4	4	4	5	4	5	4	4	4	3	5	5	5	5	5
3	3	3	3	3	4	5	5	6	5	3	3	3	3	3	5	5	5	5	6	4	3	3	4	3	4	4	4	4	4	4	4	4	4	4	5	5	5	4	4
4	4	4	4	4	4	4	4	4	4	5	5	6	7	6	4	4	4	4	4	5	5	5	5	5	4	3	4	4	4	5	5	5	4	3	5	4	5	6	4
5	5	5	4	5	4	5	5	5	5	6	6	6	5	3	5	5	5	5	5	4	4	4	5	4	4	4	4	5	4	5	4	3	4	3	5	4	5	5	4
5	5	5	5	5	4	4	5	4	4	4	3	4	3	4	5	5	5	5	4	5	5	5	4	5	4	4	4	5	4	4	5	4	4	3	4	5	5	5	5
4	5	4	3	4	4	5	5	4	5	5	5	5	6	5	3	4	3	3	3	5	4	4	4	4	4	5	4	4	4	5	6	5	5	5	4	5	4	4	4
4	4	5	4	4	5	6	6	6	6	5	5	5	4	6	4	5	4	5	5	5	5	5	5	5	5	5	5	6	5	4	5	5	5	4	6	5	5	5	4
5	5	5	5	5	4	4	4	3	4	3	3	3	3	5	4	5	5	4	4	5	5	4	5	5	3	3	4	3	3	6	6	6	6	5	6	5	5	5	4
4	4	4	5	4	4	5	5	4	5	5	5	5	4	4	4	5	4	5	4	5	5	5	5	4	5	4	5	4	4	3	3	3	4	5	5	4	5	5	5
6	5	5	5	5	4	4	4	5	4	3	3	4	4	3	5	5	5	5	6	4	3	4	4	3	4	5	4	5	5	4	5	4	6	4	4	4	4	4	4
5	5	5	5	5	5	5	5	6	5	5	5	5	5	5	5	5	6	5	6	4	4	4	4	4	5	5	6	5	5	6	5	5	5	5	5	6	6	6	5
5	4	4	4	4	4	4	5	5	5	5	6	6	6	6	5	6	5	5	5	6	5	6	5	6	3	3	4	4	3	5	5	4	5	5	6	6	5	4	5
4	4	4	4	4	4	5	5	4	5	5	5	5	5	3	5	4	5	5	3	3	4	4	4	5	5	4	4	6	4	4	4	4	4	4	4	4	5	4	4
3	3	3	3	3	4	5	5	5	6	5	4	5	4	6	4	4	4	5	4	5	6	5	5	5	5	4	5	5	4	4	4	4	4	6	5	5	4	4	5
5	5	4	5	5	4	4	4	5	5	5	4	4	4	3	4	5	5	4	4	3	4	4	5	4	3	3	4	4	3	4	5	4	4	4	4	4	4	4	5
5	5	5	5	5	4	4	5	5	4	4	4	4	4	6	5	5	4	4	5	3	3	3	3	3	3	4	4	4	3	4	4	5	4	5	4	4	4	4	4
5	5	5	5	5	3	4	4	4	4	5	5	6	6	3	4	5	5	5	4	5	5	6	4	4	4	3	4	4	3	5	4	4	4	5	6	5	5	5	5
3	3	3	4	3	5	5	5	4	5	5	4	5	5	3	4	5	4	3	3	6	5	6	5	5	4	4	4	5	5	5	5	5	6	4	6	5	5	5	5
5	5	5	5	4	4	5	5	4	5	4	3	4	4	6	5	5	5	5	5	4	5	5	5	4	4	4	4	4	4	3	3	3	4	5	3	4	4	3	4
5	5	5	6	5	4	6	5	4	4	6	5	5	6	6	5	5	6	6	6	3	4	4	4	4	4	4	4	4	3	5	5	5	5	5	5	5	6	5	4
5	5	5	4	5	4	4	5	5	5	5	5	4	4	3	4	4	4	4	4	3	4	4	4	4	6	5	6	5	5	6	6	6	6	5	5	5	6	5	5
4	4	4	4	4	3	4	4	3	3	5	4	5	4	4	3	3	3	3	3	4	4	4	4	4	4	5	4	4	5	3	4	3	3	5	4	4	4	4	4
4	3	4	3	3	4	4	4	4	5	5	6	6	6	4	4	3	4	4	4	4	4	4	4	4	5	4	5	4	4	4	5	4	4	4	6	5	5	5	5
4	5	5	4	4	4	5	5	5	4	4	5	4	4	3	4	5	5	4	5	4	4	4	4	4	5	4	4	5	5	5	5	5	5	4	5	5	5	5	4
3	3	3	4	4	4	4	5	4	5	5	4	4	4	4	4	5	4	5	5	4	4	5	4	4	5	5	5	6	5	4	4	4	4	6	4	4	5	3	4
4	3	4	4	3	3	3	3	3	4	5	5	5	4	4	5	5	5	5	5	4	4	5	4	4	3	4	4	4	3	5	4	5	5	4	4	4	4	4	4
5	4	4	4	4	4	4	6	5	4	5	4	4	4	5	4	5	4	4	4	5	5	5	5	4	4	4	5	4	5	3	5	5	4	4	4	5	4	5	4
4	3	4	4	4	4	4	5	5	5	4	6	5	5	3	4	3	3	3	3	3	3	3	3	4	5	4	5	4	4	4	4	5	5	5	5	5	4	4	3
4	4	4	4	3	3	4	5	4	5	4	4	5	5	3	4	4	5	4	4	4	4	4	4	4	3	3	4	4	4	4	4	4	4	4	5	5	4	4	4
4	4	3	4	4	4	4	4	4	5	4	5	4	4	6	5	4	4	4	4	4	4	3	4	4	4	4	4	4	4	4	4	4	5	5	3	3	3	3	3
5	4	5	5	5	5	5	5	5	5	5	4	4	3	4	4	4	4	5	4	4	5	4	4	4	5	5	5	5	5	6	6	5	6	6	5	4	5	5	5
4	3	4	3	3	4	5	6	4	5	5	5	5	4	6	5	5	4	4	4	4	3	4	4	4	4	4	4	4	5	4	5	5	4	5	5	4	4	5	4
5	5	5	3	4	4	4	4	4	4	5	4	5	4	6	4	4	4	4	3	5	6	6	6	6	4	4	4	4	4	4	5	5	4	5	4	3	4	4	4
4	4	4	5	4	4	6	5	6	6	4	4	5	4	5	4	5	4	4	4	3	3	3	3	3	5	4	5	5	5	4	4	4	5	4	5	5	5	5	5
4	4	5	5	4	3	5	5	4	4	5	4	5	4	4	3	4	4	4	4	5	5	5	4	5	3	4	4	4	4	4	4	4	4	5	4	3	4	4	4
4	4	4	4	4	4	4	5	5	5	4	5	4	4	3	5	5	5	5	4	4	5	5	5	6	3	4	4	5	4	3	4	3	3	4	4	3	5	4	4
4	5	4	5	4	4	6	5	5	5	5	5	6	6	4	5	5	5	5	6	4	4	4	4	4	4	4	3	4	3	4	4	5	4	4	3	3	5	4	4
4	4	4	5	4	5	5	5	5	6	5	4	4	4	6	6	6	6	6	6	4	4	5	4	4	5	4	4	5	4	3	4	3	4	3	5	5	5	5	4
3	4	5	5	4	5	6	6	6	6	5	3	4	5	4	4	4	5	4	5	5	5	5	5	6	6	5	6	5	5	4	4	5	4	5	5	5	6	4	4
5	4	5	5	5	3	5	4	4	3	5	4	4	4	3	4	4	4	4	4	5	5	5	6	5	4	4	5	5	4	5	6	6	5	5	5	5	6	5	5
5	5	5	5	5	5	5	6	5	5	4	4	4	3	6	5	5	5	5	5	4	5	6	5	5	4	4	4	5	4	4	5	5	3	4	5	4	4	4	4
4	5	4	5	4	4	4	4	5	4	4	3	3	4	6	5	4	4	5	4	4	4	5	5	5	4	4	4	5	4	4	5	4	4	4	4	4	4	3	4
5	4	5	5	4	5	6	6	5	6	4	4	6	4	3	5	5	4	4	4	5	5	6	5	5	5	5	6	5	5	5	5	5	6	5	6	5	5	5	5
3	3	3	3	3	5	5	6	5	6	3	4	3	4	3	5	3	4	4	4	4	3	5	4	4	5	4	4	4	4	3	4	4	4	6	4	4	4	4	4
4	5	5	5	4	3	5	4	5	6	5	5	5	6	3	4	4	4	5	4	5	5	5	5	5	4	4	3	4	4	4	4	4	5	4	3	4	4	3	4
4	4	5	4	5	3	5	4	5	3	4	3	3	4	4	4	4	4	4	5	4	4	4	4	4	3	3	3	4	4	3	3	3	4	5	3	3	3	3	3
4	5	4	5	4	3	4	4	4	4	5	5	4	6	5	4	4	4	4	5	5	5	4	4	5	3	4	3	4	3	4	4	4	4	3	3	3	3	3	4
4	4	4	4	4	3	5	5	4	4	4	4	5	4	6	4	5	5	5	5	4	3	4	4	4	3	3	4	4	5	3	3	3	3	4	4	4	3	4	4
4	5	5	5	5	5	5	5	5	5	4	5	5	5	6	5	6	5	5	4	5	5	5	5	5	6	6	6	6	6	4	4	4	3	4	5	6	6	4	5
3	4	4	4	4	4	5	5	5	6	5	5	5	6	6	5	4	4	4	4	4	4	4	5	3	5	4	4	4	3	3	3	4	3	4	4	3	4	3	4
4	3	5	4	4	4	4	4	4	3	5	4	4	4	3	5	5	5	4	5	4	4	4	4	4	4	5	5	4	5	4	4	4	4	5	4	3	4	4	5
5	4	5	5	5	4	4	4	4	5	6	4	5	5	6	4	4	4	4	4	5	5	5	4	4	4	4	4	5	4	5	5	5	5	5	5	4	5	4	4
4	5	6	5	5	4	4	5	4	5	6	4	5	5	6	4	5	5	6	5	5	5	6	5	5	3	4	4	5	4	3	4	5	4	5	3	4	3	3	3
3	4	4	4	3	5	5	5	5	5	5	5	5	4	4	6	6	5	6	5	5	5	6	4	5	4	4	4	5	4	4	4	4	4	4	4	4	5	5	4
4	3	5	4	4	4	4	5	4	4	4	5	5	5	6	4	4	5	4	5	5	5	6	5	5	5	4	4	5	5	5	5	5	5	4	4	5	5	5	5
4	3	4	3	4	3	4	5	4	4	4	4	4	4	5	5	5	4	4	4	3	3	3	3	3	4	4	4	5	4	3	3	4	5	4	3	4	3	3	3
5	5	6	5	4	5	6	6	5	5	5	4	5	5	5	5	4	5	4	4	5	4	5	5	5	6	6	6	6	6	4	4	4	4	5	4	4	5	5	5
5	5	5	5	5	3	5	5	4	5	4	4	4	4	3	5	4	4	5	4	4	4	5	4	4	3	3	4	5	4	4	4	4	4	5	4	4	5	4	4
5	5	5	5	5	4	5	4	4	5	5	5	5	5	6	4	4	4	4	3	6	5	5	5	5	6	5	6	6	6	5	6	6	5	4	6	5	4	5	6
4	3	3	4	3	4	5	4	5	5	4	4	5	4	5	5	5	4	4	4	4	4	4	4	3	3	4	5	5	5	4	5	4	4	5	4	3	4	4	4
5	5	5	5	4	4	6	5	5	5	3	3	3	3	4	4	4	5	5	5	5	5	5	5	4	4	5	5	5	3	4	5	5	4	4	4	4	5	4	4
4	4	5	5	4	4	5	6	5	5	4	4	4	3	6	6	6	6	6	6	3	4	5	4	4	4	4	5	4	5	5	4	4	4	4	5	4	4	4	4
4	5	6	4	4	3	4	5	3	5	5	4	5	4	4	5	5	4	4	4	5	4	3	4	4	5	5	5	4	5	3	3	3	4	4	4	4	4	4	4
4	4	5	5	5	5	6	6	6	6	3	3	3	3	5	4	5	4	5	5	5	5	6	5	5	5	5	5	5	4	5	6	5	5	4	6	6	6	6	6
5	5	6	5	5	3	5	5	5	4	5	4	5	4	5	4	4	4	5	4	4	4	4	4	4	4	3	4	4	4	6	5	5	5	4	6	4	5	5	5
4	4	4	4	4	4	5	5	5	4	6	5	5	6	5	4	4	3	3	4	4	5	4	4	4	5	5	5	5	5	5	6	5	5	5	6	5	5	5	5
5	5	5	5	4	4	5	5	5	5	5	5	5	5	6	3	4	4	3	3	4	5	4	5	5	4	4	4	4	4	5	6	5	5	4	5	5	6	5	4
4	4	5	4	3	4	5	5	4	3	4	4	4	4	5	5	4	4	4	4	5	5	4	4	4	6	5	5	5	6	4	5	4	5	5	5	5	5	5	5
5	5	5	5	5	4	5	6	4	4	4	4	4	4	4	5	6	4	5	4	3	3	3	4	3	5	5	5	5	6	5	5	5	5	4	4	4	4	4	4
4	4	3	3	3	4	6	5	5	5	5	5	6	5	4	4	4	4	5	4	4	4	5	5	5	4	4	5	5	5	5	5	5	4	6	4	5	5	5	4
4	4	5	4	4	3	4	5	4	4	5	4	5	4	4	5	4	5	5	5	4	4	4	4	4	3	3	3	4	3	4	4	3	3	3	3	3	3	3	4
5	4	5	5	5	4	4	5	5	5	4	5	5	5	3	5	5	4	5	4	5	5	5	4	5	5	6	6	5	5	4	5	4	4	5	6	5	4	5	5
4	4	4	4	4	4	5	6	4	5	5	5	4	4	5	4	4	4	3	4	4	4	4	4	4	4	5	4	5	4	5	6	6	6	4	5	5	5	5	6
5	5	4	5	4	4	4	5	5	4	4	4	5	5	6	4	5	5	5	6	4	4	4	4	4	5	4	4	5	5	5	6	6	6	5	4	4	4	4	4
5	5	6	5	4	3	3	3	3	3	4	5	5	5	3	5	5	5	4	5	5	5	5	4	5	4	4	4	4	4	4	5	4	5	4	5	5	5	6	4
4	5	5	5	4	4	5	5	4	5	4	4	5	5	3	5	5	5	5	4	3	3	4	4	3	6	4	5	5	5	4	5	5	4	4	6	5	4	4	4
4	4	5	4	4	5	5	5	5	5	5	4	4	5	4	4	5	5	5	5	5	5	5	4	5	4	4	5	4	4	4	5	4	4	5	4	4	4	4	4
5	5	6	5	4	4	4	4	5	5	5	4	5	4	5	4	5	4	4	4	4	5	4	4	4	5	5	5	6	5	4	4	4	4	4	5	5	5	5	4
5	5	5	5	5	5	5	5	6	6	4	4	3	5	5	4	4	4	5	4	4	5	5	4	5	4	4	4	6	4	5	5	5	5	4	5	4	6	5	5
5	4	5	6	4	5	6	6	5	5	6	5	5	6	5	5	5	4	4	4	5	5	5	5	6	5	5	4	5	5	3	4	4	5	5	4	4	4	4	4
4	4	4	3	3	5	6	6	6	5	4	3	3	3	4	4	4	4	3	4	5	5	5	4	5	5	5	5	5	5	5	5	5	4	4	5	4	6	5	5
4	4	5	5	4	4	4	5	4	4	6	4	5	4	4	5	4	4	4	4	3	4	4	4	4	5	4	5	5	4	5	4	4	4	5	4	4	4	4	4
6	6	6	6	6	3	3	4	3	3	4	4	5	4	5	3	3	4	3	3	4	3	4	4	4	4	4	4	5	4	6	6	6	6	5	5	5	5	5	4
4	4	5	4	4	3	4	5	5	4	5	5	5	5	6	5	5	5	4	4	3	4	4	3	3	4	4	5	3	3	4	4	4	5	6	4	4	4	4	4
4	5	4	5	3	5	5	4	4	6	6	6	6	6	4	4	4	4	4	4	5	5	6	5	4	5	4	4	5	4	4	4	4	4	4	4	4	5	4	5
4	4	4	5	3	4	5	5	4	5	4	3	3	3	3	6	7	6	6	6	4	4	5	4	4	5	5	5	5	6	4	4	5	4	5	5	5	5	4	5
5	5	5	5	5	3	4	4	5	3	5	4	4	5	4	5	5	5	5	5	4	4	4	3	4	4	3	4	4	4	4	4	5	5	6	4	4	5	5	4
4	4	5	5	4	3	4	6	4	4	3	4	4	4	6	6	5	5	5	5	6	5	5	4	5	4	4	4	4	4	3	3	4	3	4	3	5	5	5	3
5	5	5	5	4	4	5	5	5	4	6	4	5	5	4	5	4	4	5	5	5	5	5	5	5	5	5	5	6	6	5	6	5	5	4	5	5	6	6	6
5	5	5	6	4	3	4	5	4	3	5	5	5	5	4	4	4	4	3	4	5	5	5	4	4	5	5	4	5	4	4	5	5	5	5	5	5	6	4	4
5	5	5	5	4	4	5	5	5	5	4	5	5	5	4	6	5	5	5	5	5	5	6	5	5	4	4	5	5	4	4	4	4	5	4	5	4	4	5	4
4	5	5	5	4	4	6	6	6	6	4	3	4	4	4	3	4	3	3	3	5	5	5	6	5	5	4	5	4	4	5	6	6	6	4	5	5	5	6	5
3	3	4	3	3	4	4	5	5	5	4	4	4	5	5	4	5	5	4	4	4	4	5	4	4	5	4	4	5	5	5	5	5	6	5	4	4	4	4	4
5	5	4	5	4	4	4	5	4	4	5	4	5	5	3	5	5	4	4	4	4	4	3	4	4	4	5	4	5	4	4	4	4	4	4	4	4	4	4	4
4	5	5	5	5	4	4	5	4	4	5	6	5	6	3	4	4	4	4	4	5	6	5	5	4	5	5	6	5	5	5	5	5	5	3	5	6	6	5	5
4	5	5	4	5	4	5	5	4	5	5	5	5	5	5	4	4	4	4	5	5	5	5	5	5	5	4	4	4	5	4	4	4	3	4	5	4	4	5	5
4	5	5	5	5	4	5	5	5	5	5	4	5	5	6	4	4	4	4	4	5	5	5	5	6	6	5	5	5	4	5	5	4	5	5	5	5	5	4	6
4	4	4	4	4	5	5	6	5	6	5	4	5	6	4	5	4	4	4	4	5	5	5	5	5	5	5	5	5	5	4	4	4	4	4	5	4	4	5	5
4	5	4	5	5	4	5	5	5	4	5	4	4	5	3	4	3	4	5	3	3	4	4	4	5	3	3	4	4	4	6	5	5	5	5	4	4	4	5	4
3	4	4	3	4	4	5	5	5	5	5	5	5	5	4	4	4	4	3	4	4	3	5	4	4	4	4	4	4	4	4	3	3	4	3	4	4	5	4	5
5	5	6	4	5	4	5	6	5	5	5	4	4	3	3	5	6	5	5	5	4	5	6	5	5	4	4	5	4	5	5	5	5	5	4	4	4	4	4	4
5	5	4	5	5	6	6	6	6	6	5	6	6	5	3	4	4	3	4	3	5	5	6	5	6	6	6	6	6	6	6	6	6	6	5	6	6	6	5	5
4	5	5	5	4	3	3	3	3	3	4	4	4	4	6	6	5	5	5	4	4	4	4	4	5	4	4	4	4	4	3	3	4	3	5	4	4	3	5	5
4	4	4	5	4	3	5	5	5	5	5	4	4	4	4	5	4	5	5	5	5	4	5	4	4	3	4	4	4	4	4	4	5	4	4	4	4	4	4	4
4	3	4	4	4	4	5	5	5	6	4	4	4	3	6	4	5	4	5	4	5	6	5	5	5	5	4	4	5	4	4	4	5	4	3	5	5	4	5	5
4	4	4	4	4	3	4	4	4	3	5	4	5	5	6	3	3	3	3	3	4	4	5	5	3	3	4	4	4	4	5	5	5	5	5	4	4	4	3	5
4	5	5	5	4	5	5	5	5	5	6	6	6	5	4	5	5	5	4	5	4	5	5	5	5	5	5	5	6	5	5	4	4	4	4	6	5	6	5	5
5	4	5	5	5	4	5	5	5	5	5	5	5	5	6	4	4	4	3	4	5	5	5	5	5	5	4	5	4	5	5	5	5	5	4	6	6	6	6	5
4	4	4	4	3	3	4	4	3	5	4	5	4	4	6	4	4	4	5	4	4	4	4	4	4	5	5	5	5	5	4	4	4	4	3	5	5	4	5	5
4	4	4	4	4	4	5	5	5	5	4	4	4	4	4	4	5	3	4	4	4	5	5	4	6	4	4	4	5	4	5	5	6	5	6	4	5	5	5	5
4	3	4	4	4	3	4	5	4	4	5	5	5	5	5	5	6	3	4	4	3	3	3	3	3	4	5	5	6	5	3	3	3	3	5	3	4	4	4	4
4	4	4	5	4	4	5	6	5	5	5	5	5	6	4	4	5	4	4	3	4	3	3	3	3	5	5	6	5	4	5	5	6	5	6	6	4	5	5	5
6	5	5	5	5	5	6	5	5	6	5	5	5	6	4	4	4	4	3	3	5	6	6	5	6	6	5	4	6	4	5	6	6	6	3	6	6	6	6	5
5	5	6	4	4	5	5	5	5	5	5	4	5	5	5	4	5	5	5	5	5	5	5	5	5	6	5	5	5	5	5	5	5	5	4	6	6	6	6	6
5	4	5	4	4	4	5	5	5	5	5	4	5	5	5	5	5	4	4	4	4	4	3	4	4	5	4	5	5	5	5	5	5	6	6	4	5	5	5	5
5	5	4	4	4	3	5	4	5	4	4	4	4	4	3	5	6	5	5	5	4	4	4	3	4	5	4	4	5	4	4	4	3	3	5	4	4	5	3	4
4	5	5	4	5	4	6	6	6	6	5	5	5	5	4	5	6	5	5	5	5	5	5	5	6	4	5	4	5	5	4	5	4	5	4	5	4	3	4	5
5	6	6	6	5	6	6	6	6	6	5	5	5	4	4	5	5	5	4	5	5	5	5	4	5	5	5	6	5	5	5	5	4	4	4	5	5	5	5	6
3	4	4	4	4	5	5	5	4	6	6	5	6	5	3	4	5	4	4	3	4	5	5	5	4	6	5	6	6	6	3	4	3	3	4	4	5	4	4	5
4	5	5	4	5	3	3	4	4	3	5	6	5	5	3	5	5	5	5	5	4	4	5	5	3	3	4	4	4	3	4	4	3	3	6	4	5	5	5	5
5	4	5	4	4	3	4	4	4	5	4	3	4	4	3	5	5	5	5	5	6	5	6	6	6	3	3	4	4	4	4	4	4	4	4	5	4	4	4	5
6	5	6	6	5	4	5	6	6	5	5	5	5	4	6	5	5	4	5	4	4	5	4	4	4	6	6	6	6	6	5	6	5	4	4	6	5	6	6	6
5	5	5	5	4	3	5	5	4	5	5	4	5	5	6	4	5	4	4	4	4	4	4	4	4	5	5	5	5	5	5	5	4	4	5	4	4	5	4	5
5	5	5	5	4	4	4	5	5	3	5	5	5	4	5	3	3	3	3	3	4	4	4	4	4	4	4	4	5	4	5	5	6	5	5	4	5	5	5	5
4	4	5	4	4	4	5	5	5	5	5	5	5	6	5	5	4	3	4	4	5	5	5	5	5	3	4	4	4	3	4	5	4	5	3	5	5	6	5	5
4	5	4	5	4	3	4	4	4	3	5	5	5	6	4	5	5	5	4	5	3	4	4	5	4	4	5	5	4	4	3	4	4	3	3	4	4	4	4	3
4	4	4	5	4	4	5	5	5	5	4	4	4	4	5	5	5	6	6	6	4	4	4	4	5	4	4	4	4	4	3	3	3	3	5	4	4	4	4	4
4	5	5	5	4	4	5	5	5	5	4	4	4	4	3	5	6	6	5	5	5	4	6	4	5	4	4	5	5	4	5	4	6	6	4	4	5	4	4	3
4	4	5	4	4	5	5	5	5	5	4	4	4	5	5	6	6	6	5	5	6	4	5	5	5	5	5	5	5	4	4	5	5	4	4	5	5	4	5	4
4	4	4	5	4	5	5	6	5	6	4	4	4	5	5	5	4	5	4	5	4	4	5	4	5	5	5	6	5	5	4	5	4	4	5	4	5	5	5	5
5	6	6	6	6	3	4	4	4	5	4	3	4	4	4	4	5	4	4	4	4	4	5	4	4	4	4	5	5	4	5	6	6	6	4	5	4	4	4	4
4	3	4	3	3	4	5	5	5	4	5	4	5	5	4	4	4	4	4	4	5	5	5	5	5	4	4	5	5	4	3	5	4	4	4	4	4	4	4	5
4	4	5	5	4	4	5	5	5	4	5	5	5	6	6	4	4	4	4	4	5	5	5	4	5	4	4	4	5	4	5	5	5	6	5	4	4	5	5	4
5	5	5	5	5	3	4	5	5	4	5	4	5	4	6	6	5	5	6	5	4	3	5	4	3	4	4	4	4	5	3	3	3	4	5	3	4	4	3	4
3	4	4	4	4	5	5	5	5	5	4	4	4	4	4	5	5	5	5	5	4	4	4	4	4	6	4	5	5	5	5	6	5	5	4	4	5	4	5	4
4	3	3	4	3	4	6	5	6	5	4	4	4	4	6	4	3	4	4	3	3	3	3	3	4	5	5	4	4	3	5	5	5	5	5	5	6	5	5	4
5	5	5	5	5	4	4	5	4	6	4	5	5	5	4	4	4	4	4	4	4	4	4	4	4	4	4	4	4	4	6	5	5	5	3	6	5	5	5	5
5	6	6	5	5	4	5	6	5	6	4	4	5	5	5	4	4	4	4	4	5	5	5	5	4	3	4	4	4	4	5	6	6	5	5	4	5	4	4	4
4	4	4	5	4	3	5	4	4	5	3	3	3	3	4	5	5	5	3	5	5	5	5	5	6	4	4	4	5	4	4	4	4	4	5	5	5	5	4	5
4	4	6	4	4	5	4	5	5	5	4	5	5	6	5	5	6	5	6	5	5	4	5	5	5	5	4	5	4	5	5	5	5	4	5	4	5	5	4	5
5	4	4	4	4	4	4	5	4	5	4	6	4	4	4	3	4	4	4	5	4	4	5	5	5	6	4	5	5	5	5	5	5	5	5	6	6	5	6	5
5	5	5	4	4	4	5	5	5	5	4	4	4	4	3	5	5	4	4	4	4	4	5	4	4	4	4	5	4	4	4	5	4	5	5	5	4	4	3	3
3	3	4	3	3	4	4	5	5	4	5	6	6	5	5	5	5	5	5	5	4	4	5	4	4	5	5	5	5	5	4	3	3	3	3	4	5	5	5	5
6	6	6	6	5	3	4	5	4	5	6	5	5	5	3	4	4	4	4	3	3	4	3	4	4	4	4	4	5	4	4	5	4	4	5	5	4	4	5	4
5	5	4	5	4	3	4	4	5	5	5	5	5	5	3	3	4	4	4	4	4	4	4	4	4	4	3	4	4	3	6	6	6	6	3	5	6	5	4	4
4	4	5	4	4	5	4	5	5	5	3	5	3	4	5	4	4	4	3	4	5	5	6	5	5	4	4	5	6	5	5	6	5	6	6	5	4	5	4	5
3	4	4	4	4	3	5	5	4	4	3	4	4	4	4	5	5	5	4	5	3	4	3	3	3	3	3	4	4	3	4	4	4	4	5	3	3	3	3	3
5	5	5	5	3	4	5	5	4	4	5	4	4	3	3	4	4	4	4	4	4	3	4	4	3	5	4	5	4	4	4	4	4	5	4	3	4	3	4	3
5	5	6	6	5	4	4	5	5	4	5	5	4	5	3	4	5	5	5	4	5	5	5	5	5	5	4	5	4	4	4	5	5	6	6	5	6	5	5	5
4	4	4	4	3	3	5	5	4	5	5	6	5	5	4	5	4	5	4	4	3	4	4	3	3	4	4	4	5	5	6	5	4	5	5	5	4	4	4	5
6	6	6	6	5	5	6	5	6	5	5	5	5	5	4	5	5	5	5	5	5	5	4	5	5	5	5	5	5	5	6	6	6	6	6	4	4	5	4	5
4	4	4	4	4	4	4	4	5	4	5	5	5	6	3	5	5	5	5	5	4	5	4	4	4	5	5	5	5	5	5	5	5	6	4	5	5	4	4	4
4	4	4	4	4	3	4	5	4	4	4	4	5	5	5	5	5	5	6	5	3	4	4	4	3	6	5	5	5	5	4	4	4	5	3	5	4	3	4	4
4	4	5	4	4	4	5	5	6	4	5	5	6	5	5	4	5	4	5	5	5	5	5	6	5	5	6	4	6	5	5	5	4	4	5	5	4	5	5	5
3	4	4	3	3	4	4	5	4	4	5	5	5	5	4	4	4	4	4	4	4	3	4	3	4	5	5	5	5	6	3	3	3	4	3	4	4	4	4	4
6	6	7	5	5	4	5	5	5	5	4	5	5	5	3	5	6	6	6	5	5	5	4	5	5	4	5	5	5	4	4	5	5	5	5	6	6	5	4	4
4	4	4	4	3	3	3	4	4	4	6	5	5	5	6	5	4	4	4	3	4	5	5	5	5	4	3	4	5	3	3	3	4	3	5	5	4	5	4	3
4	5	4	4	4	4	5	5	5	5	5	5	4	4	3	4	4	4	3	4	4	5	4	4	4	5	5	5	6	5	4	4	5	4	4	5	5	5	4	4
3	4	4	4	3	5	6	5	5	5	5	5	5	5	6	4	3	4	4	3	4	4	4	5	4	5	5	5	6	5	6	5	5	5	4	5	5	5	5	5
4	4	3	4	3	4	4	4	5	5	4	4	4	4	6	6	5	5	5	5	5	5	5	5	5	4	4	5	5	4	4	6	5	5	6	4	4	4	4	4
5	5	5	5	4	5	5	6	5	6	6	6	6	5	5	6	6	5	5	5	3	3	4	3	3	5	5	5	5	5	5	5	5	4	4	5	5	5	5	5
5	5	6	5	5	3	5	4	4	5	5	4	5	5	5	4	4	4	4	4	5	5	5	5	5	3	4	4	4	3	5	5	5	4	3	5	5	6	5	5
4	4	5	5	4	4	4	5	4	4	6	5	5	5	3	4	3	4	4	3	4	4	5	4	4	4	4	5	4	4	5	5	3	5	4	5	4	4	4	5
4	4	5	4	4	4	7	5	5	6	5	5	5	5	5	4	4	4	4	3	5	5	5	4	5	5	5	5	5	5	5	5	5	5	3	5	4	5	5	5
5	5	6	5	5	4	4	4	5	6	6	5	6	6	5	4	4	4	3	4	4	4	4	4	4	4	5	5	6	5	4	4	4	4	4	4	4	4	4	5
5	5	5	5	4	4	4	4	4	4	4	4	4	4	4	5	5	5	5	6	5	5	5	5	5	4	4	4	5	4	4	5	5	6	6	5	4	5	4	4
4	4	4	5	4	4	4	4	4	5	6	6	6	6	3	5	5	5	5	5	5	3	4	4	5	5	4	6	5	5	4	5	4	5	5	5	5	5	4	5
4	5	4	5	4	4	4	4	4	5	6	5	5	5	6	3	3	3	3	3	4	4	5	4	4	5	4	4	5	5	6	6	6	6	3	6	6	6	5	5
5	5	5	4	5	4	4	6	5	5	6	5	5	5	6	5	5	5	5	4	5	5	5	5	5	5	5	6	5	5	4	4	4	4	3	4	4	3	4	4
3	3	3	4	3	4	4	5	4	4	4	3	4	4	3	5	5	4	5	4	5	5	5	5	5	3	3	3	3	3	3	3	3	3	6	4	4	5	3	3
5	4	4	5	4	3	3	5	4	3	4	4	4	4	4	5	5	5	5	4	6	5	6	5	5	4	3	3	3	3	5	5	5	5	4	6	6	6	6	5
4	4	4	4	4	5	6	4	5	5	6	6	5	5	3	4	5	5	4	4	5	5	6	5	6	4	5	4	4	5	4	4	4	5	5	5	5	5	5	5
5	4	5	5	4	5	5	6	5	5	5	6	6	6	5	4	4	4	4	4	4	5	4	4	4	4	4	4	4	4	4	5	5	5	5	4	5	4	4	4
4	4	4	4	4	5	5	5	6	5	5	5	5	5	4	4	4	4	4	3	5	5	6	5	5	6	6	5	5	6	5	5	5	5	4	5	5	4	5	4
4	3	5	4	4	3	4	4	4	5	5	5	4	5	3	3	5	4	3	3	4	4	5	3	4	3	3	4	5	4	4	5	5	4	5	4	4	4	4	4
5	4	5	4	4	5	6	5	5	6	6	6	5	6	4	4	4	4	4	3	6	6	5	5	6	5	4	6	5	4	5	5	5	5	5	5	4	6	4	5
5	4	5	5	4	4	5	5	5	6	5	4	5	4	4	5	5	5	5	6	5	5	5	5	5	5	5	5	5	6	4	4	4	4	5	5	5	5	5	5
4	4	5	5	5	4	5	5	4	4	5	5	5	6	4	4	5	5	5	4	4	5	4	4	5	4	3	4	4	4	5	5	5	5	4	5	6	6	6	6
5	5	5	5	4	3	3	4	3	3	4	4	5	5	4	4	5	5	4	4	3	3	3	4	3	3	3	4	4	3	5	5	5	4	6	4	4	4	4	4
4	4	4	4	4	4	5	5	5	5	5	4	4	4	3	5	5	4	4	4	4	5	4	4	3	4	4	5	5	4	3	3	3	3	4	4	4	4	4	4
4	3	4	4	3	3	5	4	4	5	4	4	4	4	3	5	6	6	6	5	3	4	3	3	3	5	5	5	6	5	4	5	5	4	4	4	4	4	4	4
5	5	5	5	5	5	6	6	5	6	3	4	4	3	6	4	5	4	4	4	3	4	4	5	4	5	5	5	4	5	6	6	6	6	5	5	4	4	4	4
5	5	5	4	4	5	6	6	6	5	4	5	5	4	6	4	4	4	4	4	4	4	4	4	4	4	5	5	4	5	6	5	6	6	3	4	6	5	5	4
5	4	4	5	4	3	4	4	5	4	5	6	5	6	3	4	4	4	4	4	4	4	4	5	4	4	3	4	4	4	4	6	5	5	5	5	4	4	4	5
4	4	4	4	4	3	4	5	5	4	4	5	4	5	5	4	5	4	4	4	4	4	4	4	3	4	5	5	5	4	4	4	4	4	5	4	3	4	3	4
5	5	5	5	4	5	5	5	5	4	5	4	5	5	3	3	3	4	3	3	5	6	6	6	6	4	5	6	5	5	5	6	5	5	4	4	5	5	5	5
5	5	5	5	5	3	5	4	4	4	5	4	5	5	5	5	5	4	4	4	4	4	5	4	4	4	4	4	4	4	5	5	4	4	4	5	5	5	5	5
5	5	4	4	5	5	5	5	5	6	3	3	4	3	3	4	5	4	5	3	5	6	6	6	5	5	4	6	6	6	4	4	4	3	5	5	5	4	5	5
4	4	4	4	3	4	5	5	4	4	4	3	3	3	5	4	4	5	4	4	5	5	5	5	5	4	4	4	4	4	5	6	5	6	4	5	5	5	5	5
5	5	5	5	4	4	6	5	5	5	5	5	5	6	3	4	4	4	3	4	5	6	5	6	4	5	4	4	5	4	4	4	4	4	5	5	4	5	5	4
5	5	5	5	4	3	4	5	4	5	4	4	4	5	4	4	6	5	5	5	6	6	5	5	6	3	4	4	4	4	4	4	4	4	5	5	4	4	4	3
4	4	4	5	4	3	4	4	4	4	4	3	3	3	4	3	4	3	3	3	4	4	4	4	4	3	3	3	4	4	4	5	4	4	6	4	5	4	4	4
4	4	3	4	3	4	5	6	5	6	5	4	5	4	3	3	4	4	4	3	5	5	5	6	5	5	4	4	5	5	4	5	4	4	4	5	4	4	4	6
4	4	5	5	4	4	4	5	4	4	4	5	4	4	3	5	6	5	6	5	4	4	3	4	4	6	6	6	6	6	3	3	4	4	5	5	5	5	5	5
3	3	4	4	3	5	6	6	5	6	5	5	5	5	5	4	5	5	4	4	4	4	4	4	5	5	5	6	5	5	4	4	5	3	4	4	4	4	5	4
4	4	4	5	4	5	5	5	6	4	5	4	5	5	3	4	5	5	4	4	5	5	4	5	4	5	5	6	5	5	5	4	5	6	4	5	5	5	5	5
4	4	5	4	4	4	5	5	4	4	3	3	4	4	6	5	5	4	5	5	5	5	4	5	5	4	5	5	5	4	4	4	4	4	3	4	4	4	3	4
4	4	5	5	4	5	5	5	5	6	4	4	4	3	6	4	4	5	4	4	3	5	4	4	4	4	3	5	4	3	5	4	6	5	5	3	4	3	4	5
3	4	4	4	3	3	4	4	4	3	4	4	5	4	4	4	5	4	5	4	4	4	4	4	4	4	3	4	4	3	5	5	5	5	5	4	5	5	5	5
4	4	5	4	4	3	4	4	4	3	4	5	4	4	5	4	5	5	5	5	5	5	5	5	4	3	4	3	3	4	3	4	4	4	5	4	4	4	3	4
5	5	6	5	5	4	5	5	5	5	5	5	6	6	5	3	4	4	3	4	5	5	5	5	6	3	3	4	4	3	5	5	5	4	4	5	5	5	5	5
3	4	4	4	4	4	5	5	4	4	6	5	6	6	6	4	4	4	5	5	5	5	5	5	6	5	4	5	5	4	4	5	4	5	4	5	3	4	4	4
5	5	5	4	4	4	5	5	4	5	4	4	4	4	3	4	4	4	4	4	4	4	4	4	3	3	3	3	4	3	4	5	4	3	4	4	4	3	3	3
4	4	4	4	4	3	3	4	4	5	5	5	5	5	4	5	6	4	5	5	5	4	4	4	4	4	4	4	5	5	4	4	4	5	4	5	5	5	5	5
5	4	5	5	4	3	3	3	5	4	6	6	5	5	5	4	5	4	4	5	4	4	4	4	4	4	4	4	5	3	4	4	5	4	3	4	3	3	4	4
4	4	4	4	4	3	4	5	5	5	4	4	4	5	3	5	5	4	5	4	3	3	3	3	3	5	5	5	6	5	4	5	5	4	5	4	4	5	5	4
5	4	4	5	5	4	5	6	5	5	5	4	5	4	3	4	4	4	3	4	4	5	5	5	5	3	4	5	5	4	5	5	5	5	5	4	4	4	4	4
5	5	5	5	4	3	4	4	4	4	4	5	4	5	3	4	4	4	4	3	5	4	5	5	3	3	3	4	4	3	4	5	4	3	4	4	4	5	4	4
5	6	6	5	5	4	4	5	5	5	7	5	6	6	6	5	6	5	5	6	5	4	4	4	4	4	5	5	4	3	3	4	4	4	4	4	5	6	5	5
4	4	4	5	4	5	5	5	5	5	3	3	4	4	4	4	4	4	4	4	6	6	6	5	6	4	4	3	4	3	5	5	5	4	4	5	5	5	5	4
4	4	4	4	4	5	5	5	5	5	4	3	4	4	5	4	6	6	5	5	4	4	4	4	4	4	5	5	5	4	4	5	5	6	5	4	4	4	4	4
5	4	5	5	4	4	5	5	5	5	5	4	6	6	3	4	5	4	4	4	4	4	5	4	4	4	4	5	4	4	4	5	5	5	4	3	4	4	3	4
5	5	4	4	4	5	6	5	6	6	5	5	5	5	3	6	6	5	5	6	4	5	3	4	4	5	4	5	5	4	4	4	4	3	4	4	5	4	4	4
5	5	4	5	4	4	5	5	5	5	3	4	4	3	3	5	4	4	4	4	4	3	5	4	4	5	6	6	6	6	4	3	4	4	5	5	5	4	4	4
5	5	6	5	5	3	5	4	4	4	5	4	5	6	4	4	5	4	4	3	5	4	4	4	4	4	4	4	4	4	6	6	6	5	5	5	5	5	5	5
4	3	3	3	3	5	5	6	6	6	5	4	5	5	3	6	6	6	6	6	4	4	5	5	3	5	5	5	5	6	5	5	5	5	3	5	5	5	5	5
5	5	6	5	5	3	4	5	4	4	4	5	4	4	3	5	5	5	6	5	3	3	4	3	4	4	4	4	4	4	4	5	5	4	5	5	4	4	4	4
4	4	5	5	4	3	4	4	4	4	5	5	5	4	4	5	5	4	4	4	4	4	5	4	4	5	5	5	6	5	3	4	4	4	4	4	4	4	4	4
4	3	4	4	4	4	5	5	5	4	5	5	4	5	5	4	5	5	4	4	5	5	5	4	5	5	5	5	5	5	4	4	5	4	5	4	4	5	4	4
3	4	4	3	4	4	4	5	4	5	6	5	5	5	3	6	5	6	6	6	4	4	4	4	4	4	4	4	5	4	3	4	4	4	5	4	3	3	3	3
4	4	4	4	4	5	6	5	5	5	4	4	5	5	4	4	4	4	4	4	5	5	5	4	5	6	5	5	5	5	5	4	4	4	4	6	6	6	6	6
5	5	5	6	5	3	4	5	4	4	5	4	4	5	4	4	5	4	4	5	4	4	4	4	3	4	3	4	4	3	4	5	4	4	4	5	5	4	5	5
5	5	5	5	5	4	4	4	4	5	6	5	5	6	4	4	5	5	5	4	4	4	4	4	4	5	6	5	5	5	4	5	4	4	4	5	4	5	5	4
4	5	4	4	4	4	6	6	5	5	4	4	5	4	3	5	5	5	4	4	4	4	5	4	5	4	4	4	3	4	4	5	5	5	5	4	4	4	4	4
5	5	5	5	4	3	3	4	3	3	5	6	6	6	5	5	6	5	5	5	5	3	3	4	4	5	5	5	5	6	5	5	5	5	4	6	5	6	6	5
6	6	6	6	6	4	5	5	6	5	4	4	4	4	4	4	6	6	5	6	5	5	5	5	5	5	4	4	5	4	5	5	5	5	5	5	5	6	6	5
4	4	4	4	4	3	4	5	4	5	5	5	5	5	5	3	4	3	3	3	4	4	5	5	5	4	5	5	5	3	5	5	4	5	5	5	4	3	4	4
5	5	4	5	5	4	5	5	6	5	5	6	4	5	3	4	4	5	4	4	5	5	5	5	5	4	5	5	5	5	4	4	4	5	3	5	5	4	4	4
5	5	5	5	4	5	5	5	5	5	6	6	5	5	3	4	4	5	3	4	5	5	6	5	5	5	5	5	6	6	3	4	4	4	4	5	4	5	4	3
5	5	5	5	5	3	4	6	5	5	4	4	5	5	3	5	6	5	5	6	4	4	4	4	4	3	4	4	4	3	4	5	4	3	5	4	4	4	4	3
5	5	5	5	5	4	4	5	4	4	6	5	5	6	5	3	4	4	4	4	5	5	4	4	5	5	5	5	5	5	4	4	4	5	5	5	4	5	3	4
